# Supplementary material for: OXPHOS mediators in acute myeloid leukemia patients: Prognostic biomarkers and therapeutic targets for personalized medicine
Source: World J Surg Oncol. 2024 Nov 12;22:298. doi: 10.1186/s12957-024-03581-5 (PMC11559054; doi:10.1186/s12957-024-03581-5)
Supplement: Supplementary file 1 — Supplementary Material 1. [file 12957_2024_3581_MOESM1_ESM.xlsx]

## Sheet: Supplemental_table_1
Supplemental.Table.1. Hazard ratio, log-rank P value of the indicated OXPHOS genes with 1% false discovery rate in datasets of AML patients (n = 734).
Gene symbol	Hazard ratio	Log-rank P
CYB5A	1.62	1e-13
SLC25A12	1.48	2.1e-10
PHYH	1.43	4.5e-09
TIMM9	1.43	2e-08
NDUFA6	1.43	2.7e-08
COX11	1.39	4.1e-08
ETFB	1.43	4.2e-08
NDUFB8	1.39	5.3e-08
CPT1A	1.36	4.2e-07
NDUFA9	1.35	9.3e-07
NDUFS6	1.37	1.4e-06
COX7A2	1.36	1.8e-06
NDUFB5	1.36	6.8e-06
CYB5R3	1.32	9.8e-06
NDUFA8	1.33	1.1e-05
NDUFC1	1.3	1.4e-05
SDHA	1.3	1.8e-05
VDAC2	1.32	1.8e-05

## Sheet: Supplemental_table_2
Supplemental.Table.2. Protein expression and localization of the indicated genes obtained from the Human Protein Altas database.
Protein	Tissue profile	Subcellular localization	Predicted localization
NDUFA6	Not available	Not available	Intracellular
NDUFC1	Ubiquitous cytoplasmic expression	Mitochondria	Membrane
SDHA	Ubiquitous cytoplasmic expression with a granular pattern	Mitochondria and nucleoli	Intracellular
CYB5A	Cytoplasmic expression most abundant in kidney and liver	Vesicles, cytosol	Membrane, intracellular (different isoforms)
SLC25A12	General cytoplasmic expression	Nuclear speckles, cytosol	Intracellular
ETFB	Ubiquitous cytoplasmic expression with a granular pattern	Mitochondria	Intracellular
CPT1A	Cytoplasmic expression with a granular pattern	Mitochondria	Membrane, intracellular (different isoforms)

## Sheet: Supplemental_table_3
Supplemental.Table.3. Statistical analyses of the clinical attributes categorized according to mRNA expression (z-scores relative to all samples – log RNA-Seq RPKM) into low (z score ≤ -1) and high (z score ≥ 1) expressing cohorts of the indicated genes in AML patients (BeatAML, OHSU, Cancer 2022 dataset).
Gene	Clinical attribute	Attribute type	Statistical analysis	P-value	q-value
NDUFA6	Ethnicity Category	Patient	Chi-Squared test	0.0606	0.306
	Age At Specimen Acquisition	Sample	Wilcoxon Test	0.0834	0.334
	Sex	Patient	Chi-squared Test	0.368	0.539
	Specimen Type (bone marrow aspirate, leukapheresis, and peripheral blood)	Sample	Chi-squared Test	0.334	0.539
	Current regimen	Sample	Chi-squared Test	0.234	0.483
SDHA	Ethnicity Category	Patient	Chi-squared Test	0.0246	0.137
	Age At Specimen Acquisition	Sample
	Sex	Patient	Chi-squared Test	0.024	0.137
	Specimen Type (bone marrow aspirate, leukapheresis, and peripheral Blood)	Sample	Chi-squared Test	0.156	0.562
	Current regimen	Sample	Chi-squared Test	0.0553	0.281
CYB5A	Ethnicity Category	Patient	Chi-squared Test	0.13	0.402
	Age At Specimen Acquisition	Sample	Wilcoxon Test	0.0554	0.251
	Sex		Chi-squared Test	0.975	0.988
	Specimen Type (bone marrow aspirate, leukapheresis, and peripheral blood)	Sample	Chi-squared Test	0.0104	0.0766
	Current regimen	Patient	Chi-squared Test	0.111	0.384
SLC25A12	Ethnicity Category	Patient	Chi-squared Test	0.178	0.349
	Age At Specimen Acquisition	Sample	Wilcoxon Test	0.827	0.917
	Sex	Patient	Chi-squared Test	0.0922	0.244
	Specimen Type (bone marrow aspirate, leukapheresis, and peripheral blood)	Sample	Chi-squared Test	0.000305	0.003101
	Current regimen	Patient	Chi-squared Test	0.0123	0.0416
ETFB	Ethnicity Category	Patient	Chi-squared Test	0.458	0.727
	Age At Specimen Acquisition	Sample	Wilcoxon Test	0.11	0.432
	Sex	Patient	Chi-squared Test	0.698	0.901
	Specimen Type (bone marrow aspirate, leukapheresis, and peripheral Blood)	Sample	Chi-squared Test	0.113	0.432
	Current regimen	Patient	Chi-squared Test	0.0404	0.206
CPT1A	Ethnicity Category	Patient	Chi-squared Test	0.0357	0.126
	Age At Specimen Acquisition	Sample	Wilcoxon Test	0.468	0.53
	Sex	Patient	Chi-squared Test	0.903	0.903
	Specimen Type (bone marrow aspirate, leukapheresis, and peripheral Blood)	Sample	Chi-squared Test	0.0136	0.0681
	Current regimen	Sample	Chi-squared Test	0.0916	0.275
GPX4	Ethnicity Category	Patient	Chi-squared Test	0.88	0.975
	Age At Specimen Acquisition	Sample	Wilcoxon Test	0.196	0.713
	Sex	Patient	Chi-squared Test	0.917	0.982
	Specimen Type (bone marrow aspirate, leukapheresis, and peripheral Blood)	Sample	Chi-squared Test	0.0318	0.272
	Current regimen	Sample	Chi-squared Test	0.075	0.45
